# Supplementary material for: Regulation of Anthocyanin Biosynthesis by Drought and UV-B Radiation in Wild Tomato (Solanum peruvianum) Fruit
Source: Antioxidants (Basel). 2022 Aug 24;11(9):1639. doi: 10.3390/antiox11091639 (PMC9495367; doi:10.3390/antiox11091639)
Supplement: Supplementary file 1 [file antioxidants-11-01639-s001.zip]

Archive with 1 entries (1 files):
- antioxidants-1849250-supplementary.pdf
